# Supplementary material for: A unified Watson-Crick geometry drives transcription of six-letter expanded DNA alphabets by E. coli RNA polymerase
Source: Nat Commun. 2023 Dec 12;14:8219. doi: 10.1038/s41467-023-43735-9 (PMC10716388; doi:10.1038/s41467-023-43735-9)
Supplement: Supplementary file 4 — Source Data file [file 41467_2023_43735_MOESM4_ESM.xlsx]

## Sheet: Fig. 1a
Figure 1a

## Sheet: Supp. Fig. 2
dT_ATP	20nM	40nM	75nM	150nM	300nM	600nM	1.2uM	2.5uM
0	0	0	0	0	0	0	0	0
15	20.11	28.417	37.794	46.951	52.975	55.804	60.142	63.352
30	30.416	39.883	48.104	53.868	58.113	60.826	64.801	67.728
60	39.782	47.889	53.34	58.24	62.023	64.524	68.609	70.743
120	51.88	56.263	60.335	64.667	67.349	69.931	72.861	74.831
300	57.964	61.33	65.168	69.019	72.191	74.468	76.386	77.904
600	62.434	66.021	69.641	73.352	76.257	78.207	80.372	81.323
1200	66.45	70.61	73.46	76.259	79.377	81.294	82.428	83.508
2400	70.801	74.043	77.291	79.177	81.307	83.13	83.92	85.692
dS_BTP	0.15uM	0.3uM	0.6uM	1.2uM	2.5uM	5uM	10uM	20uM	40uM	80uM	160uM	320uM
0	0	0	0	0	0	0	0	0	0	0	0	0
15	3.038	5.746	8.868	11.63	19.084	27.046	39.488	42.6	37.4049	42.4219	45.814	47.124
30	5.162	8.41	13.14	17.759	27.93	37.2	47.456	50.966	45.7506	49.6982	51.129	52.179
60	8.482	13.284	20.17	27.698	39.258	48.875	55.451	57.953	48.4084	52.9231	55.204	56.278
120	14.253	21.494	30.604	39.641	49.514	56.074	59.971	61.505	53.5536	56.7156	60.26	60.685
300	22.628	32.75	43.851	51.386	57.61	61.653	64.081	65.918	59.3167	62.9283	64.029	65.919
600	32.672	43.65	52.35	57.604	61.977	65.183	67.23	68.885	63.2808	65.7658	67.922	69.148
1200	42.146	51.95	58.393	62.36	65.144	68.894	69.9	72.616	67.3824	69.7978	71.538	73.689
2400	50.891	58.095	62.478	65.907	68.553	72.552	74.109	75.472	70.7545	73.0362	73.297	75.26
dS_ATP	20uM	40uM	80uM	160uM	320uM	640uM	1280uM	1920uM	2560uM
0	0	0	0	0	0	0	0	0	0
15	5.409	5.22	7.555	10.675	12.207	17.546	19.056	19.42	18.12
30	6.516	7.29	10.384	14.226	17.308	24.424	26.301	28.298	26.831
60	9.171	10.246	14.683	20.861	26.066	34.195	37.147	37.63	36.175
120	13.299	15.709	22.833	31.082	38.565	46.856	49.004	48.031	47.308
300	19.832	24.248	33.672	43.836	50.504	56.147	57.565	58.177	57.752
600	27.539	35.041	45.444	53.51	56.714	61.386	61.905	62.846	62.639
1200	37.43	44.866	54.222	59.598	62.121	64.986	65.721	65.321	64.867
2400	46.63	52.928	58.937	62.879	64.953	67.819	68.411	68.757	68.431
dB_STP	0.3uM	0.6uM	1.25uM	2.5uM	5uM	10uM	20uM	40uM	80uM	160uM
0	0	0	0	0	0	0	0	0	0	0
15	3.89	5.257	10.464	11.704	17.047	23.955	29.593	34.522	35.303	43.006
30	5.699	6.696	12.327	15.33	19.866	28.571	35.413	40.223	41.82	48.757
60	9.789	10.233	18.199	21.545	28.319	35.494	42.136	46.523	46.656	53.163
120	15.622	16.49	24.285	29.714	35.823	43.352	46.729	49.796	50.469	57.882
300	21.01	24.908	33.661	39.423	42.177	47.864	51.848	54.312	57.273	62.894
600	25.813	33.266	40.321	45.478	48.765	52.874	55.263	57.919	61.716	65.931
1200	32.886	39.68	47.082	51.068	53.378	58.591	59.87	61.61	65.458	70.437
2400	39.931	46.898	52.155	55.213	61.085	63.273	65.973	65.824	67.908	74.223
dB_UTP	2.5uM	5uM	10uM	20uM	40uM	80uM	160uM	320uM
0	0	0	0	0	0	0	0	0
15	13.555	24.593	34.803	45.902	50.904	55.473	57.717	58.69
30	22.147	45.259	51.951	58.528	62.929	65.519	67.116	64.889
60	32.459	50.284	55.992	61.934	65.398	67.47	68.78	69.08
120	43.328	56.573	61.925	66.453	69.437	71.536	71.851	73.585
300	51.778	62.401	66.182	70.267	73.122	75.518	72.86	77.035
600	56.939	66.673	70.348	73.37	76.057	77.888	76.069	78.951
1200	61.494	70.956	73.531	76.138	78.968	80.461	79.145	80.791
2400	64.547	74.484	77.342	79.88	82.421	82.781	81.29	82.203
dT			dS			dS			dB			dB
ATP (uM)	k		BTP (uM)	k		ATP (uM)	k		STP (uM)	k		UTP (uM)	k
0	0		0	0		0	0		0	0		0	0
0.02	1.814		0.15	0.2079		20	0.1962		0.3	0.3345		2.5	1.303
0.04	2.758		0.3	0.3433		40	0.2312		0.6	0.3155		5	2.98
0.075	4.071		0.6	0.6112		80	0.3702		1.25	0.6439		10	4.178
0.15	5.642		1.2	0.9465		160	0.6264		2.5	0.8611		20	5.978
0.3	6.883		2.5	1.706		320	0.9045		5	1.314		40	6.886
0.6	7.395		5	2.652		640	1.377		10	2.208		80	7.864
1.2	8.642		10	4.703		1280	1.561		20	3.395		160	9.151
2.5	9.623		20	5.314		1920	1.606		40	4.579		320	8.395
			40	4.769		2560	1.488		80	4.294
			80	5.764					160	5.574
			160	6.305
			320	6.348
